# Supplementary material for: Molecular phylogenomics of the tribe Shoreeae (Dipterocarpaceae) using whole plastid genomes
Source: Ann Bot. 2018 Dec 12;123(5):857–65. doi: 10.1093/aob/mcy220 (PMC6526321; doi:10.1093/aob/mcy220)
Supplement: mcy220_suppl_Table_S1 [file mcy220_suppl_table_s1.xlsx]

## Sheet: SRA
Samples used in this study. Information on collection number, voucher number, location, tissue, BioSample accession numbern and SRA accession number is given for each sample.
Taxon	Authority	Collection	Voucher	Location	Tissue	Name in Library	BioSample accession	SRA accession
Dryobalanops lanceolata	Burck	JH22-0354	UBDH: 22-0354	Brunei: Kuala Belalong: UBD-CTFS 25 ha plot	leaf	DRYOLAN1	SAMN08094284	SRR7067701
Hopea brevipetiolaris	P.S.Ashton	R.S. C-291	PDA: C-291	Sri Lanka: Arboretum, The Royal Botanical Gardens, Peradeniya	leaf	HOPEBRE1	SAMN08094293	SRR7067700
Hopea centipeda	P.S.Ashton	JH21-3935	UBDH: 21-3935	Brunei: Kuala Belalong: UBD-CTFS 25 ha plot	leaf	HOPECEN1	SAMN08094294	SRR7067699
Hopea dryobalanoides	Miq.	JH12-4150	UBDH: 12-4150	Brunei: Kuala Belalong: UBD-CTFS 25 ha plot	leaf	HOPEDRY2	SAMN08094297	SRR7067698
Hopea dryobalanoides	Miq.	JH12-5262	UBDH: 12-5262	Brunei: Kuala Belalong: UBD-CTFS 25 ha plot	leaf	HOPEDRY1	SAMN08094298	SRR7067697
Hopea dyeri	F.Heim	KAShd2	BRUN: BRUN 3362/ B 000 470	Brunei: Kuala Belait: KN Nursery Km 13 Bt Sawat	leaf	HOPEDYE1	SAMN08094301	SRR7067696
Hopea jucunda	Thwaites	R.S. D-16	PDA: D-16	Sri Lanka: Arboretum, The Royal Botanical Gardens, Peradeniya	leaf	HOPEJUC1	SAMN08094302	SRR7067695
Hopea jucunda subspecies modesta	(A.DC.) Kosterm.	R.S. D-14	PDA: D-14	Sri Lanka: Arboretum, The Royal Botanical Gardens, Peradeniya	leaf	HOPEJUC2	SAMN08094303	SRR7067694
Hopea nervosa	Roxb.	JH05-5390	UBDH: 05-5390	Brunei: Kuala Belalong: UBD-CTFS 25 ha plot	leaf	HOPENER1	SAMN08094306	SRR7067703
Hopea nervosa	Roxb.	JH14-4326	UBDH: 14-4326	Brunei: Kuala Belalong: UBD-CTFS 25 ha plot	leaf	HOPENER2	SAMN08094308	SRR7067702
Hopea pentanervia	Symington ex G.H.S.Wood	KAS1339	BRUN: BRUN 17424/ B 000 591	Brunei: Kuala Belait: UBD plot, Km 13 Bt.Sawat	leaf	HOPEPEN1	SAMN08094310	SRR7067729
Hopea utilis	(Bedd.) Bole	R.S. D-18	PDA: D-18	Sri Lanka: Arboretum, The Royal Botanical Gardens, Peradeniya	leaf	HOPEUTI1	SAMN08094312	SRR7067728
Hopea vaccinifolia	Ridl. ex P.S.Ashton	KAShv2	BRUN: BRUN 18998/ B 000 822	Brunei: Kuala Belait: UBD plot, Km 13 Bt.Sawat	leaf	HOPEVAC1	SAMN08094315	SRR7067731
Parashorea macrophylla	Wyatt-Sm. ex. P.S.Ashton	JH24-4723	UBDH: 24-4723	Brunei: Kuala Belalong: UBD-CTFS 25 ha plot	leaf	PARAMAC1	SAMN08094316	SRR7067730
Parashorea tomentella	(Symington) Meijer	JH20-2932	UBDH: 20-2932	Brunei: Kuala Belalong: UBD-CTFS 25 ha plot	leaf	PARATOM1	SAMN08094320	SRR7067725
Shorea acuminatissima	Symington	KASsac2	BRUN: KEP 80128/ B 000 893	Brunei: Kuala Belait: KN Nursery Km 13 Bt Sawat	leaf	SHORACU2	SAMN08094324	SRR7067724
Shorea acuta	P.S.Ashton	KASsa2	BRUN: KEP 80088/ B 000 918	Brunei: Kuala Belait: Sg. Liang Arboretum Forest Reserve or Andulau Forest Reserve	leaf	SHORACT2	SAMN08094326	SRR7067727
Shorea albida	Symington ex A.V.Thomas	KASsal1	BRUN: BRUN 26298/ B 000 940	Brunei: Kuala Belait: Sg. Mau, Bt.Sawat	leaf	SHORALB2	SAMN08094327	SRR7067726
Shorea albida	Symington ex A.V.Thomas	KASsal2	BRUN: BRUN 26298/ B 000 940	Brunei: Kuala Belait: Sg. Mau, Bt.Sawat	leaf	SHORALB1	SAMN08094328	SRR7067723
Shorea agami	P.S.Ashton	JH05-4419	UBDH: 05-4419	Brunei: Kuala Belalong: UBD-CTFS 25 ha plot	leaf	SHORAGA1	SAMN08094329	SRR7067722
Shorea atrinervosa	Symington	JH01-3813	UBDH: 01-3813	Brunei: Kuala Belalong: UBD-CTFS 25 ha plot	leaf	SHORATR1	SAMN08094334	SRR7067712
Shorea biawak	P.S. Ashton	JH20-5559	UBDH: 20-5549	Brunei: Kuala Belalong: UBD-CTFS 25 ha plot	leaf	SHORBIA1	SAMN08094340	SRR7067713
Shorea crassa	P.S. Ashton	KASscr1	BRUN: BRUN 3080/B 001 134	Brunei: Kuala Belait: Sg.Liang Andulau FR	leaf	SHORCRA2	SAMN08094343	SRR7067714
Shorea crassa	P.S. Ashton	KASscr2	BRUN: BRUN 3080/B 001 134	Brunei: Muara: Berakas FR, Berakas	leaf	SHORCRA1	SAMN08094344	SRR7067715
Shorea exelliptica	Meijer	JH03-5094	UBDH: 03-5094	Brunei: Kuala Belalong: UBD-CTFS 25 ha plot	leaf	SHOREXE1	SAMN08094347	SRR7067716
Shorea faguetiana	F.Heim	JH14-4338	UBDH: 14-4338	Brunei: Kuala Belalong: UBD-CTFS 25 ha plot	leaf	SHORFAT2	SAMN08094349	SRR7067717
Shorea faguetiana	F.Heim	JH14-4346	UBDH: 14-4346	Brunei: Kuala Belalong: UBD-CTFS 25 ha plot	leaf	SHORFAT1	SAMN08094350	SRR7067718
Shorea faguetioides	P.S. Ashton	JH20-5371	UBDH: 20-5371	Brunei: Kuala Belalong: UBD-CTFS 25 ha plot	leaf	SHORFAG1	SAMN08094351	SRR7067719
Shorea ferruginea	Dyer ex Brandis	JH16-2452	UBDH: 16-2452	Brunei: Kuala Belalong: UBD-CTFS 25 ha plot	leaf	SHORFER1	SAMN08094354	SRR7067720
Shorea gibbosa	Brandis	JH09-3653	UBDH: 09-3653	Brunei: Kuala Belalong: UBD-CTFS 25 ha plot	leaf	SHORGIB1	SAMN08094355	SRR7067721
Shorea inaequilateralis	Symington	KASsi1	BRUN: WKM 3238/B 040 939	Brunei: Kuala Belait: KN Nursery Km 13 Bt Sawat	leaf	SHORINA1	SAMN08094359	SRR7067691
Shorea johorensis	Foxw.	KASsj1	BRUN: BRUN 355/ B 001 436	Brunei: Kuala Belait: KN Nursery Km 13 Bt Sawat	leaf	SHORJOH1	SAMN08094361	SRR7067690
Shorea leprosula	Miq.	JH04-5604	UBDH: 04-5604	Brunei: Kuala Belalong: UBD-CTFS 25 ha plot	leaf	SHORLEP1	SAMN08094365	SRR7067689
Shorea leprosula	Miq.	JH04-5861	UBDH: 04-5861	Brunei: Kuala Belalong: UBD-CTFS 25 ha plot	leaf	SHORLEP2	SAMN08094366	SRR7067688
Shorea macroptera subspecies macropterifolia	P.S. Ashton	JH13-1894	UBDH: 13-1894	Brunei: Kuala Belalong: UBD-CTFS 25 ha plot	leaf	SHORMAC1	SAMN08094368	SRR7067687
Shorea maxwelliana	King	JH09-4161	UBDH: 09-4161	Brunei: Kuala Belalong: UBD-CTFS 25 ha plot	leaf	SHORMAX1	SAMN08094370	SRR7067686
Shorea maxwelliana	King	JH20-2879	UBDH: 20-2879	Brunei: Kuala Belalong: UBD-CTFS 25 ha plot	leaf	SHORMAX1	SAMN08094371	SRR7067685
Shorea mecistopteryx	Ridl.	KASsmec1	BRUN: BRUN 3280/B 001 563	Brunei: Kuala Belait: Sg.Liang, Andulau Forest Reseve	leaf	SHORMEC1	SAMN08094372	SRR7067684
Shorea mecistopteryx	Ridl.	KASsmec2	BRUN: BRUN 3280/B 001 563	Brunei: Kuala Belait: Sg.Liang, Andulau Forest Reseve	leaf	SHORMEC2	SAMN08094373	SRR7067693
Shorea oblongifolia	Thwaites	R.S. D-26	PDA: D-26	Sri Lanka: Arboretum, The Royal Botanical Gardens, Peradeniya	leaf	SHOROBL1	SAMN08094378	SRR7067692
Shorea ovalis subspecies sarawakensis	P.S. Ashton	JH05-0012	UBDH: 05-0012	Brunei: Kuala Belalong: UBD-CTFS 25 ha plot	leaf	SHOROVA1	SAMN08094382	SRR7067706
Shorea ovalis subspecies sarawakensis	P.S. Ashton	JH05-0055	UBDH: 05-0055	Brunei: Kuala Belalong: UBD-CTFS 25 ha plot	leaf	SHOROVA2	SAMN08094383	SRR7067707
Shorea pachyphylla	Ridl. ex Symington	KASspac2	n.a.	n.a.	leaf	SHORPAC1	SAMN08094387	SRR7067704
Shorea quadrinervis	Slooten	JH08-4106	UBDH: 08-4106	Brunei: Kuala Belalong: UBD-CTFS 25 ha plot	leaf	SHORQUA1	SAMN08094393	SRR7067705
Shorea rubra	P.S. Ashton	JH08-3526	UBDH: 08-3526	Brunei: Kuala Belalong: UBD-CTFS 25 ha plot	leaf	SHORRUB1	SAMN08094395	SRR7067710
Shorea rubra	P.S. Ashton	JH08-3527	UBDH: 08-3527	Brunei: Kuala Belalong: UBD-CTFS 25 ha plot	leaf	SHORRUB2	SAMN08094396	SRR7067711
Shorea smithiana	Symington	KASsm2	BRUN: BRUN 661/ B 002 013	Brunei: Kuala Belait: KN Nursery Km 13 Bt Sawat	leaf	SHORSMI1	SAMN08094401	SRR7067708
Shorea zeylanica	(Thwaites) P.S.Ashton	R.S.C-161	PDA: C-160	Sri Lanka: Arboretum, The Royal Botanical Gardens, Peradeniya	leaf	SHORZEY1	SAMN08094404	SRR7067709
